# Supplementary material for: Nutrition Literacy Among University Students in Beijing: Status, Determinants, and Implications
Source: Nutrients. 2025 Nov 28;17(23):3748. doi: 10.3390/nu17233748 (PMC12694335; doi:10.3390/nu17233748)
Supplement: Supplementary file 1 [file nutrients-17-03748-s001.zip]

Archive with 2 entries (2 files):
- Supplement S1 Questionnaire on Nutritional Literacy of College Students in Beijing.pdf
- Supplementary Tables.pdf
